# Supplementary material for: Moralized language predicts hate speech on social media
Source: PNAS Nexus. 2022 Dec 7;2(1):pgac281. doi: 10.1093/pnasnexus/pgac281 (PMC9837664; doi:10.1093/pnasnexus/pgac281)
Supplement: pgac281_Supplemental_Files [file pgac281_supplemental_files.zip]

Archive with 4 entries (4 files):
- PNASNEXUS-PNASNEXUS-2022-00694-s01.pdf
- PNASNEXUS-PNASNEXUS-2022-00694-s02.bib
- PNASNEXUS-PNASNEXUS-2022-00694-s03.cls
- PNASNEXUS-PNASNEXUS-2022-00694-s04.eps
