# Supplementary material for: Moralized language predicts hate speech on social media
Source: PNAS Nexus. 2022 Dec 7;2(1):pgac281. doi: 10.1093/pnasnexus/pgac281 (PMC9837664; doi:10.1093/pnasnexus/pgac281)
Supplement: pgac281_Supplemental_Files [file pgac281_supplemental_files.zip › PNASNEXUS-PNASNEXUS-2022-00694-s02.bib]

@article{Hoover.2021,
	title={Investigating the role of group-based morality in extreme behavioral expressions of prejudice},
	author={Hoover, Joe and Atari, Mohammad and Mostafazadeh Davani, Aida and Kennedy, Brendan and Portillo-Wightman, Gwenyth and Yeh, Leigh and Dehghani, Morteza},
	journal={Nature Communications},
	volume={12},
	number={1},
	pages={1--13},
	year={2021},
	publisher={Nature Publishing Group}
}

@article{Sternberg.2003,
	title={A duplex theory of hate: Development and application to terrorism, massacres, and genocide},
	author={Sternberg, Robert J},
	journal={Review of General Psychology},
	volume={7},
	number={3},
	pages={299--328},
	year={2003},
	publisher={SAGE Publications Sage CA: Los Angeles, CA}
}

@article{Burton.2021,
	title={Reconsidering evidence of moral contagion in online social networks},
	author={Burton, Jason W and Cruz, Nicole and Hahn, Ulrike},
	journal={Nature Human Behaviour},
	volume={5},
	number={12},
	pages={1629--1635},
	year={2021},
	publisher={Nature Publishing Group}
}

@article{Brady.2020,
	title={The {MAD} model of moral contagion: The role of motivation, attention, and design in the spread of moralized content online},
	author={Brady, William J and Crockett, Molly J and Van Bavel, Jay J},
	journal={Perspectives on Psychological Science},
	volume={15},
	number={4},
	pages={978--1010},
	year={2020},
	publisher={Sage Publications Sage CA: Los Angeles, CA}
}

@article{Muller.2021,
	title={Fanning the flames of hate: Social media and hate crime},
	author={M{\"u}ller, Karsten and Schwarz, Carlo},
	journal={Journal of the European Economic Association},
	volume={19},
	number={4},
	pages={2131--2167},
	year={2021},
	publisher={Oxford Academic}
}

@misc{UN.2020,
	title={United {N}ations strategy and plan of action on hate speech--detailed guidance on implementation for {U}nited {N}ations field presences},
	author={United Nations},
	year={2020},
	url={https://www.un.org/en/genocideprevention/hate-speech-strategy.shtml}
}

@inproceedings{Mathew.2019,
	title={Spread of hate speech in online social media},
	author={Mathew, Binny and Dutt, Ritam and Goyal, Pawan and Mukherjee, Animesh},
	booktitle={WebSci},
	year={2019}
}

@article{Heltzel.2020,
	title={Polarization in {A}merica: {T}wo possible futures},
	author={Heltzel, Gordon and Laurin, Kristin},
	journal={Current Opinion in Behavioral Sciences},
	volume={34},
	pages={179--184},
	year={2020}
}

@article{Bilewicz.2020,
	title={{H}ate speech epidemic. {T}he dynamic effects of derogatory language on intergroup relations and political radicalization},
	author={Bilewicz, Micha{\l} and Soral, Wiktor},
	journal={Political Psychology},
	volume={41},
	pages={3--33},
	year={2020}
}

@article{Brady.2017,
	title={Emotion shapes the diffusion of moralized content in social networks},
	author={Brady, William J and Wills, Julian A and Jost, John T and Tucker, Joshua A and Van Bavel, Jay J},
	journal={Proceedings of the National Academy of Sciences},
	volume={114},
	number={28},
	pages={7313--7318},
	year={2017}
}

@article{Christakis.2009,
	title={Alone in the crowd: The structure and spread of loneliness in a large social network.},
	author={Cacioppo, John T and Fowler, James H and Christakis, Nicholas A},
	journal={Journal of Personality and Social Psychology},
	volume={97},
	number={6},
	pages={977},
	year={2009}
}


@inproceedings{Davidson.2017,
	title={Automated hate speech detection and the problem of offensive language},
	author={Davidson, Thomas and Warmsley, Dana and Macy, Michael and Weber, Ingmar},
	booktitle={ICWSM},
	year={2017}
}

@article{Freelon.2020,
	title={False equivalencies: {O}nline activism from left to right},
	author={Freelon, Deen and Marwick, Alice and Kreiss, Daniel},
	journal={Science},
	volume={369},
	number={6508},
	pages={1197--1201},
	year={2020},
	publisher={American Association for the Advancement of Science}
}

@article{Piazza.2020,
	title={Politician hate speech and domestic terrorism},
	author={Piazza, James A.},
	journal={International Interactions},
	volume={46},
	number={3},
	pages={431--453},
	year={2020},
}

@inproceedings{Solovev.2022,
	title={Moral emotions shape the virality of {C}OVID-19 misinformation on social media},
	author={Solovev, Kirill and Pr{\"o}llochs, Nicolas},
	booktitle={WWW},
	year={2022}
}

@article{Pretus.2022,
	author = {Pretus, Clara and Ray, Jennifer L. and Granot, Yael and Cunningham, William A. and Van Bavel, Jay J.},
	title = {The psychology of hate: Moral concerns differentiate hate from dislike},
	journal = {European Journal of Social Psychology},
	volume = {Forthcoming},
	year = {2022}
}
